# Supplementary material for: B-mode ultrasound characteristics of carotid plaques in symptomatic and asymptomatic patients with low-grade stenosis
Source: PLoS One. 2023 Sep 13;18(9):e0291450. doi: 10.1371/journal.pone.0291450 (PMC10499196; doi:10.1371/journal.pone.0291450)
Supplement: S1 File — (XLSX) [file pone.0291450.s001.xlsx]

## Sheet: All to submit 
	Gender	Age (years)	Symptoms	Hypertension (Yes=1/No=0)	Diabetes (Y=1/N=0)	Smoking (Y=1/N=0)
	M	83	Stroke	1	0	0
	M	67	Dizziness and Limb weakness	1	1	0
	M	81	Stroke	1	1	0
	M	67	Numbness and Limb weakness	1	0	0
	M	62	Limb weakness	1	1	0
	M	44	Limb weakness	1	1	0
	M	73	Confusion	1	0	0
	M	62	Limb weakness	1	1	0
	M	76	Limb weakness	1	1	1
	F	62	Stroke and Limb weakness	1	1	0
	M	64	Limb weakness	1	1	0
	M	70	Stroke and Limb weakness	1	1	0
	M	73	Limb weakness	0	0	0
	M	72	Dizziness and Limb weakness	1	0	0
	M	56	Stroke	0	0	0
	M	81	Stroke	0	1	0
	M	49	Limb weakness	1	0	1
	M	62	Limb weakness	1	1	1
	M	88	Limb weakness	0	1	0
	F	80	Limb weakness	1	0	0
	M	64	Limb weakness	1	1	0
	M	66	Stroke	1	1	0
	M	75	Trouble speaking and Limb weakness	1	0	1
	F	81	Limb weakness	1	1	0
	F	80	Trouble speaking and Limb weakness	1	0	0
	M	83	Trouble speaking, Dizziness and Limb weakness	1	0	0
	M	79	Stroke	1	1	0
	M	68	Limb weakness	0	1	0
	M	78	Stroke and Limb weakness	1	1	0
	F	73	Dizziness and Limb weakness	0	0	0
	F	72	Numbness and Limb weakness	1	0	0
	F	68	Numbness and Limb weakness	0	0	0
	F	63	Numbness and Limb weakness	1	0	0
	F	66	Dizziness and Limb weakness	1	1	0
	M	48	Limb weakness	1	0	0
	F	77	-	0	0	0
	M	58	-	1	1	0
	M	66	-	0	0	0
	F	74	-	1	1	0
	F	86	-	1	1	0
	F	82	-	1	1	0
	M	61	-	0	0	0
	M	69	-	0	0	0
	M	72	-	1	1	0
	M	82	-	0	0	0
	F	66	-	1	1	0
	M	82	-	1	0	0
	M	56	-	1	0	0
	F	68	-	0	0	0
	M	60	-	1	1	0
	F	92	-	1	1	0
	M	43	-	1	1	0
	M	61	-	0	1	0
	M	71	-	1	0	0
	M	74	-	0	0	0
	M	39	-	0	0	1
	M	81	-	1	1	0
	F	67	-	1	1	0
	M	59	-	0	1	1
	F	92	-	1	0	0
	F	86	-	0	0	0
	M	68	-	1	1	1
	M	70	-	1	1	0
	M	80	-	1	1	0
	M	71	-	1	0	0
	F	70	-	0	0	0
	M	73	-	1	1	0
	M	59	-	0	1	1
	M	65	-	1	0	0
	M	82	-	0	0	0
	F	53	-	0	0	0
	M	61	-	0	0	0
	M	66	-	1	1	0
	F	71	-	1	1	0
	M	75	-	0	0	0
	M	66	-	1	1	0
	M	81	-	0	1	0
	M	63	-	1	0	0
	M	60	-	0	0	0
	M	77	-	1	1	0
	M	77	-	1	0	0
	M	68	-	0	0	0
	M	65	-	0	0	0
	M	64	-	0	0	1
	M	70	-	1	0	0
	M	69	-	0	0	0
	M	70	-	0	1	1
