# Supplementary material for: B-mode ultrasound characteristics of carotid plaques in symptomatic and asymptomatic patients with low-grade stenosis
Source: PLoS One. 2023 Sep 13;18(9):e0291450. doi: 10.1371/journal.pone.0291450 (PMC10499196; doi:10.1371/journal.pone.0291450)
Supplement: S2 File — (XLSX) [file pone.0291450.s002.xlsx]

## Sheet: Sheet 1
		Symptomatic patients
		Plaque length	Plaqtues thickness	Plaque area	cIMT	DoS	Predominantly hypoechogenic (Yes=1/No=0)	Predominantly hyperchoic (Yes=1/No=0)	Irregular surface (Yes=1/No=0)
		11	2	22	1.1	41.6	1	0	0
		3	1	3	1	30.27	0	1	1
		11	3	33	1	70.54	0	1	0
		5	2	10	1.9	11.55	1	0	1
		9	5	45	1	22.82	0	1	1
		4				18.64	1	0	1
		14	4	56	1.2	17.5	0	1	0
		6	2	12	0.9	19.1	0	1	1
		2	5	10	1	22.75	1	0	1
		25	7	175	1	37.6	1	0	0
		8	3	24	1	29.45	1	0	0
		8		2.4	1	45.2	0	1	1
		5	2	10	1.6	26.07	1	0	1
		35	5	175	1.2	43	1	0	0
		9	3	27	1	39.83	0	1	1
		8	3	24	1	38.5	1	0	0
		5	3	15	1.3	42.89	0	1	1
		22	2	44	1	41.47	1	0	1
		9	3	27	1.3	47.94	1	0	0
		10	4	40	1.3	17.75	1	0	0
		12	3.6	43.2	1	26.25	1	0	0
		6	2	12	1	45.18	1	0	1
		15	2	30	1.1	34.3	1	0	1
		12	3.5	42	1.5	31.68	1	0	0
		5.5	2	11	1	48.7	1	0	0
		11	4	44	1	33.63	1	0	1
		12	2	24	1.2	42.41	1	0	1
			1		1.9	41.4	1	0	0
		24	3	72	1.5	37.8	1	0	0
		9	2	18	1.7	47.39	0	1	1
		6	1	6	1.4	45.56	1	0	0
		7	3	21	1	29.69	0	1	1
		3			1	35.93	1	0	0
		13.1	2	26.2	1.9	32.43	1	0	1
		12	2	24	1	41.95	1	0	1
		15	5	75	1	44.6	1	0	0
		8	4	32	1	42.14	0	1	1
		10	3	30	1.7	23.07	1	0	0
		7	2	14	1.5	47.8	1	0	0
		4	2	8	1.6	46.8	0	1	0
		5	2	10	1	42.6	1	0	0
		3	3	9	1	41.49	0	1	0
		8	3	24	1	25.73	1	0	0
		14	3	42	1		1	0	0
					1		0	1	0
		Asymptomatic patients
		Plaque length	Plaqtues thickness	Plaque area	cIMT	DoS	Predominantly hypoechogenic (Yes=1/No=0)	Predominantly hyperchoic (Yes=1/No=0)	Irregular surface (Yes=1/No=0)
		4	3	12	1	42.3	0	1	0
		14	3	42	1	35.65	1	0	0
		14	3	42	1.4	20.38	1	0	0
		10	4	40	1.3	35.89	1	0	1
		6.5	4	26	1.1	48.1	1	0	1
		3	3	9	1	26.1	0	1	1
					1	19.61	0	1	0
		3.6	3	10.8		25.13	1	0	1
			2		1.3	40.02	0	1	0
		15	4	60	1	27.75	1	0	1
		7	3	21	1.4	40.73	1	0	0
		7	2	14	1	21.9	1	0	0
		4	2	8	1	36.22	1	0	0
		5	3	15	1	38.25	0	1	1
		4	1	4	1		1	0	0
		2	5	10	1	21.71	1	0	1
		4	2	8	1	30.56	0	1	1
		7	2	14	1	36.81	1	0	0
		12	2.3	27.6		40.03	1	0	0
		3	1	3	1	29.19	0	1	0
		3	1	3	1	19.43	0	1	0
		3	1	3	1.6	9.59	0	1	0
		4	2	8	1.2	25.8	0	1	1
		7	3	21	1.9	34.63	0	1	1
		13	3	39	1.7	22.45	0	1	0
		12	3	36		41.4	1	0	0
		3	1	3	1.8		0	1	0
		10	3	30	1	36.37	0	1	0
		5	2	10	1	29.88	0	1
		4	1	4	1	23.66	0	1	0
		6	4	24	1	88.14	0	1	0
		8	1	8	1.1	22.34	0	1	0
		18	3	54	2	38.42	1	0	0
		5	2	10	1.1	33.57	0	1	0
			4			42.89	1	0	0
			3			33.7	1	0	0
		9	2	18	1	23.26	0	1	0
		3	2	6	1	20.09	0	1	0
		1	2	2	1.1	20.87	0	1	0
		1	2.5	2.5	2	40.58	1	0	0
		5	4	20	1.7	46.4	1	0	1
		16	4	64		45.66	1	0	0
		4	2	8	1	18.74	1	0	0
		5	1	5	1	6.04	0	1	0
		8	2	16	1	31.11	0	1	0
		3	3	9		28.68	0	1	0
		10	4	40	1.6	30.47	0	1	0
		6	3	18	2	32.17	0	1	0
		7	3	21	1	32.09	1	0	1
		6	3	18	1	31.63	0	1	0
		7	2	14	1	22.07	1	0	0
		9	3	27	1	34.68	1	0	0
		3	3	9	1	39.54	1	0	1
		6	2	12	1		0	1	1
		15	4	60	1.6		0	1	0
		6	3	18	1		1	0	1
		7	3	21	1		1	0	0
		8	3	24	1		1	0	0
		7	2	14	1	48	0	1	0
		6	2	12	1.1	47.6	1	0	0
		12	4	48	1		0	1	0
		11	4	44	1	46.58	0	1	0
